# Supplementary material for: Harnessing the Genetic Plasticity of Porcine Circovirus Type 2 to Target Suicidal Replication
Source: Viruses. 2021 Aug 24;13(9):1676. doi: 10.3390/v13091676 (PMC8473201; doi:10.3390/v13091676)
Supplement: Supplementary file 1 [file viruses-13-01676-s001.zip]

Archive with 1 entries (1 files):
- viruses-1340331-supplementary.pdf
